# Supplementary material for: Effect of Phenolic Extract from Red Beans (Phaseolus vulgaris L.) on T-2 Toxin-Induced Cytotoxicity in HepG2 Cells
Source: Foods. 2022 Apr 2;11(7):1033. doi: 10.3390/foods11071033 (PMC8997370; doi:10.3390/foods11071033)
Supplement: Supplementary file 1 [file foods-11-01033-s001.zip]

Archive with 2 entries (1 files):
- foods-1668545-supplementary/
- foods-1668545-supplementary/Supplementary material.pdf
